# Supplementary material for: Seeking Correlation Among Porin Permeabilities and Minimum Inhibitory Concentrations Through Machine Learning: A Promising Route to the Essential Molecular Descriptors
Source: Molecules. 2025 Mar 9;30(6):1224. doi: 10.3390/molecules30061224 (PMC11944608; doi:10.3390/molecules30061224)
Supplement: Supplementary file 1 [file molecules-30-01224-s001.zip]

Archive with 1 entries (1 files):
- molecules-3481448-supplementary.pdf
